# Supplementary material for: A new species of the genus Hydrodroma Koch, 1837 (Acari, Hydrachnidia, Hydrodromidae), with a key to the hitherto known six species of the genus in Australia
Source: Zookeys. 2011 Nov 1;(143):13–22. doi: 10.3897/zookeys.143.2115 (PMC3208531; doi:10.3897/zookeys.143.2115)
Supplement: XML Treatment for Hydrodroma meridionalis [file zookeys.143.2115-treatment1.xml]

<!DOCTYPE tp:taxon-treatment
  PUBLIC "-//TaxonX//DTD Taxonomic Treatment Publishing DTD v0 20100105//EN" "tax-treatment-NSO.dtd">
<tp:taxon-treatment xmlns:tp="http://www.plazi.org/taxpub"><tp:treatment-meta><mixed-citation publication-type="journal"><person-group><name><surname>Pešić</surname><given-names>Vladimir</given-names></name><name><surname>Smit</surname><given-names>Harry</given-names></name></person-group><article-title>A new species of the genus 
                    <italic>Hydrodroma</italic> Koch, 1837 (Acari, Hydrachnidia, Hydrodromidae), with a key to the hitherto known six species of the genus in Australia
                </article-title><source>Zookeys</source><day>1</day><month>11</month><year>2011</year><volume>2011</volume><issue>143</issue><fpage>13</fpage><lpage>22</lpage><pub-id pub-id-type="doi">10.3897/zookeys.143.2115</pub-id></mixed-citation></tp:treatment-meta><tp:nomenclature><tp:taxon-name>
                            <tp:taxon-name-part taxon-name-part-type="genus">Hydrodroma</tp:taxon-name-part>
                            <tp:taxon-name-part taxon-name-part-type="species">meridionalis</tp:taxon-name-part>
                        <object-id xmlns:xlink="http://www.w3.org/1999/xlink" xlink:type="simple">urn:lsid:zoobank.org:act:07CBCA67-AB0B-4191-A7E2-15744527AAE2</object-id>
                        <object-id xmlns:xlink="http://www.w3.org/1999/xlink" xlink:type="simple">http://species-id.net/wiki/Hydrodroma_meridionalis</object-id>
                        </tp:taxon-name><tp:taxon-status xmlns:xlink="http://www.w3.org/1999/xlink" xlink:type="simple">sp. n.</tp:taxon-status><xref ref-type="fig" rid="F1">Figs 1A–G</xref><xref ref-type="fig" rid="F2">2B</xref><xref ref-type="fig" rid="F3">3A</xref><xref ref-type="table" rid="T1">Tables 1</xref><xref ref-type="table" rid="T2"/><xref ref-type="table" rid="T3">3</xref></tp:nomenclature><tp:treatment-sec sec-type="Type series"><title>Type series.</title><p> Holotype male, dissected and slide-mounted, Queensland, Lawn Hill Creek, cascades, Lawn Hill NP, 10.v.2005, <named-content xmlns:xlink="http://www.w3.org/1999/xlink" content-type="dwc:verbatimCoordinates" xlink:type="simple">18°41.806S, 138°29.138E</named-content> (QM). Paratypes: 12 males, 8 females, same data as holotype, one male and one female of them dissected and slide-mounted in Hoyer's fluid (QM); 35/33/0, Lawn Hill Creek at<!--PageBreak--><!--PageBreak--> campground, Lawn Hill NP, 10.v.2005, <named-content xmlns:xlink="http://www.w3.org/1999/xlink" content-type="dwc:verbatimCoordinates" xlink:type="simple">18°42.011S, 138°29.235E</named-content>, four males and two females of them dissected and slide-mounted in Hoyer's fluid (RMNH).</p></tp:treatment-sec><tp:treatment-sec sec-type="Further records"><title>Further records.</title><p> QUEENSLAND: Nankin Creek, Rockhampton, 04.v.1981, leg. A.P. Mackey, 2/3/0; ibid., 20.vii.1981, 2 [damaged]/2 [damaged]/0; ibid., 06.ii.1982, 1/1 [damaged] /0; Innot Hot Springs, 11.viii.1989, 1/0/0; Broken River near Conical Pool, Eungella NP, 18.ix.2000, 1/2/0; Crediton Creek, Eungella NP, 18.ix.2000, 2/7/0; The Millstream, upstream of Millstream Falls, Millstream NP, 16.ix.2000, 0/10/0; Wenlock River at crossing with road to Iron Range NP, 06.ix.2000, 1/1/0; Little Yabba Creek, <!--PageBreak-->S of Kenilworth, 20.ix.2000, 2/9/0; Cattle Creek at crossing with road to Finch Hatton Gorge, W of Mackay, 19.ix.2000, 0/6/1; Fletcher Creek, Dalrymple NP, 22.x.2005, <named-content xmlns:xlink="http://www.w3.org/1999/xlink" content-type="dwc:verbatimCoordinates" xlink:type="simple">19°49.125S, 146°03.771E</named-content>, 6/7/0; Alligator Creek, Bowling Green Bay NP, 22.x.2005, <named-content xmlns:xlink="http://www.w3.org/1999/xlink" content-type="dwc:verbatimCoordinates" xlink:type="simple">19°26.192S, 146°56.862E</named-content>, alt. 32 m a.s.l., 5/10/0 (0/1/0 mounted); Gregory River at Gregory Downs, 11.x.2005, <named-content xmlns:xlink="http://www.w3.org/1999/xlink" content-type="dwc:verbatimCoordinates" xlink:type="simple">8°38.811S; 139°15.008E</named-content>, alt. 68 m a.s.l., 30/0; Waterview Creek at Jourama Falls, Paluma Range NP, 20.x.2005, <named-content xmlns:xlink="http://www.w3.org/1999/xlink" content-type="dwc:verbatimCoordinates" xlink:type="simple">18°51.729S, 146°07.650E</named-content>, 1/0/0; Davies Creek, Davies Creek NP, 13.x.2005, <named-content xmlns:xlink="http://www.w3.org/1999/xlink" content-type="dwc:verbatimCoordinates" xlink:type="simple">17°00.212S, 145°34.180E</named-content>, 1/2/0; Little Yabba creek at Charlie Moreland Campground, Kenilworth, 02.xi.2005, <named-content xmlns:xlink="http://www.w3.org/1999/xlink" content-type="dwc:verbatimCoordinates" xlink:type="simple">26°36.928S, 152°39.105E</named-content>, 11/15/0. NEW SOUTH WALES: School Creek near Morton NP, 05.xi.2001, 0/1/0; Upper Kangaroo River, N of Kangaroo Valley, 07.xi.2001, 1/1/0; Wattamolla Creek, Royal NP, 08.xi.2001, 0/2/0; tributary of Sawyers Creek, S of Kangaroo Valley, 06.xi.2001, 2/2/0; Bugong Creek near border of Morton NP,<!--PageBreak--> 05.xi.2001, 6/9/1; Nymboida River at Platypus Flat, Nymboi-Binderay NP, 09.xi.2003, <named-content xmlns:xlink="http://www.w3.org/1999/xlink" content-type="dwc:verbatimCoordinates" xlink:type="simple">30°11.146S, 152°41.499E</named-content>, alt. 443 m a.s.l., 2/1/0; Urumbilum River, Bindarri NP, 7.xi.2003, <named-content xmlns:xlink="http://www.w3.org/1999/xlink" content-type="dwc:verbatimCoordinates" xlink:type="simple">30°15.966S, 152°57.042E</named-content>, alt. 137 m a.s.l., 3/2/0 (1/0/0 mounted); Mann River at Mann River Nature Reserve, 20.xi.2003, <named-content xmlns:xlink="http://www.w3.org/1999/xlink" content-type="dwc:verbatimCoordinates" xlink:type="simple">29°41.291S, 152°05.815E</named-content>, alt. 403 m a.s.l., 2/2/0 (1/0/0 mounted); Towamba River at Big Jack Rest Area, South East Forests NP, 11.xii.2003, <named-content xmlns:xlink="http://www.w3.org/1999/xlink" content-type="dwc:verbatimCoordinates" xlink:type="simple">31°53.885S, 149°27.807E</named-content>, alt. 271 m a.s.l, 1/6/0; Wog Wog River at crossing with Wog Way, 10.xii.2003, <named-content xmlns:xlink="http://www.w3.org/1999/xlink" content-type="dwc:verbatimCoordinates" xlink:type="simple">37°04.986S, 149°29.027E</named-content>, alt. 332 m a.s.l., 1/0/2; Bellinger River at Gordanville Crossing, 22.xi.2003, <named-content xmlns:xlink="http://www.w3.org/1999/xlink" content-type="dwc:verbatimCoordinates" xlink:type="simple">30°25.067S, 152°50.845E</named-content>, alt. 20 m a.s.l., 1/1/0; Minnemurra River at Minnemurra Rainforest, 18.xii.2003, <named-content xmlns:xlink="http://www.w3.org/1999/xlink" content-type="dwc:verbatimCoordinates" xlink:type="simple">34°38.183S, 150°43.272E</named-content>, 0/2/2; NORTHERN TERRITORY: Douglas River at Douglas Hot Springs, 01.viii.1994, <named-content xmlns:xlink="http://www.w3.org/1999/xlink" content-type="dwc:verbatimCoordinates" xlink:type="simple">13°46S, 131°26E</named-content>, 3/1/0 (1/1/0 mounted); Pond Chinaman Creek, 16 km S of Katherine, 29.vii.1994, 7/7/1; Pool near Jim Jim Falls, Kakadu NP, 23.vii.1994, 2/0/0; Katherine River near Visitors Centre, Katherine Gorge NP, 28.vii.1994, 4/1/0; 17 Mile Creek, tributary of Katherine River, Katherine Gorge NP, 28.vii.1994, 0/2/0. WESTERN AUSTRALIA: Pool Lennard River, Windjana Gorge NP, 09.ix.1998, 1/1/0; Plunge pool, The Grotto, S of Wyndham, 20.ix.1998 1/0/0; Pool Lennard Gorge, The Kimberley, 1.ix.1998, 2/1/0; Pool Valentine Springs, W of Kununurra, 18.ix.1998, 0/2/0; Plunge Pool Black Rock Falls, W of Kununurra, 18.ix.1998, 0/1/0; pools 3 km W of Lennard Gorge, The Kimberley, 10.ix.1998, 1/1/0; unnamed creek at crossing with Windjana Gorge road, 38 km N of Great Northern Highway, 30.ix.1998, 2/9/0; pool west of Tunnel Creek, Tunnel Creek NP, 30.ix.1998, <!--PageBreak-->6/6/0. VICTORIA: Crystal Brooke at Hospice Plain, Mt Buffalo NP, 10.x.1997, 0/1/0; Stony Creek downstream of Turret Falls, Grampians NP, 17.iii.2008, <named-content xmlns:xlink="http://www.w3.org/1999/xlink" content-type="dwc:verbatimCoordinates" xlink:type="simple">37°09.662S, 142°29.789E</named-content>, alt. 517 m a.s.l., 0/1/0; Mt Williams Creek, downstream of Kalymna Falls, Grampians NP, 18.iii.2008, <named-content xmlns:xlink="http://www.w3.org/1999/xlink" content-type="dwc:verbatimCoordinates" xlink:type="simple">37°19.034S, 142°36.212E</named-content>, 1/0/0; Rockpool Buandik Falls, 16.iii.2008, <named-content xmlns:xlink="http://www.w3.org/1999/xlink" content-type="dwc:verbatimCoordinates" xlink:type="simple">37°14.803S, 142°16.914E</named-content>, 1/2/0; Stringers Creek upstream of Walhalla, 09.iii.2008, <named-content xmlns:xlink="http://www.w3.org/1999/xlink" content-type="dwc:verbatimCoordinates" xlink:type="simple">37°56.006S, 146°26.926E</named-content>, alt. 360 m a.s.l., 0/1/0; Jump Creek, Mt Buffalo NP, 11.iii.2008, <named-content xmlns:xlink="http://www.w3.org/1999/xlink" content-type="dwc:verbatimCoordinates" xlink:type="simple">36°46.350S, 146°47.636E</named-content>, alt. 1468 m a.s.l., 1/1/0;. SOUTH AUSTRALIA: Onkaparinga River at Sundews Trail, Onkaparinga NP., 06.iv.2008, <named-content xmlns:xlink="http://www.w3.org/1999/xlink" content-type="dwc:verbatimCoordinates" xlink:type="simple">35°09.478S, 138°34.791E</named-content>, alt. 95 m a.s.l., 5/3/0.</p></tp:treatment-sec><tp:treatment-sec sec-type="Diagnosis"><title>Diagnosis.</title><p> Genital plate with 37–52 acetabula in 3–4 longitudinal rows; palp segments narrow (L/H ratio P-4 4.6–5.2, in both sexes); number of swimming setae: II-Leg-5 1; III-Leg-4p 7–9, III-Leg-5p 5–7, IV-Leg-4a 6–12, IV-Leg-4p 6–12, IV-Leg-5a 2–4, IV-Leg-5p 2–8.</p></tp:treatment-sec><tp:treatment-sec sec-type="Description"><title>Description.</title><p>Male. (holotype; in parentheses measurements of paratypes, if not given otherwise n = 5): Idiosoma L/W (800–994/680–813); integument papillae bluntly pointed. Coxal field: L Cx-I+II, 208 (206–226, <italic>x¯</italic> = 215), Cx-III+IV, 244 (241–263, <italic>x¯</italic>  = 252), total number of coxal setae: 15–18 (18–22, <italic>x¯</italic> = 20) on Cx-I, 18–19 (16–21, <italic>x¯</italic> = 18) on Cx-II, 14 (11–16, <italic>x¯</italic> = 14) on Cx-III, 17 (15–19, <italic>x¯</italic> = 17) on Cx-IV. Genital plate (<xref ref-type="fig" rid="F1">Fig. 1B</xref>, <xref ref-type="fig" rid="F3">3A</xref>): setae more numerous than in females, for measurements, Ac and setae numbers see <xref ref-type="table" rid="T1">Table 1</xref>; ejaculatory complex L 163 (163–177, n = 3, <italic>x¯</italic> = 169). Capitulum vL 183 (188–203, <italic>x¯</italic> = 195); chelicera (<xref ref-type="fig" rid="F1">Fig. 1D</xref>) total L 247 (265–275, <italic>x¯</italic> = 270), basal segment L 194 (209–216, <italic>x¯</italic> = 213), claw L 51 (52–55, <italic>x¯</italic> = 54). Palp as in female, for chaetotaxy see <xref ref-type="fig" rid="F2">Fig. 2B</xref>, for measurements see <xref ref-type="table" rid="T1">Table 1</xref>. Number of swimming setae on legs are presented in <xref ref-type="table" rid="T2">Table 2</xref>.<!--PageBreak--></p><p>Female. (paratypes, n = 3): Idiosoma L/W 840–1044/750–938. Coxal field: L Cx-I+II, 219, Cx-III+IV, 247; number of coxal setae: 18–23 (<italic>x¯</italic> = 21) on Cx-I, 14–23 (<italic>x¯</italic> = 19) on Cx-II, 12–16 (<italic>x¯</italic> = 14) on Cx-III, 14–19 (<italic>x¯</italic> = 17) on Cx-IV. Shape of genital plate as in <xref ref-type="fig" rid="F1">Fig. 1C</xref>, for measurements, Ac and setae numbers see <xref ref-type="table" rid="T1">Table 1</xref>. Capitulum vL 203–225 (<italic>x¯</italic> = 217); chelicera total L 269–286 (<italic>x¯</italic> = 278), basal segment L 214–235 (<italic>x¯</italic> = 224), claw L 54–60 (<italic>x¯</italic> = 56). Palp: For chaetotaxy see <xref ref-type="fig" rid="F1">Fig. 1F</xref>, for measurements see <xref ref-type="table" rid="T1">Table 1</xref>. Numbers of swimming setae on legs are presented in <xref ref-type="table" rid="T2">Table 2</xref>.</p><fig id="F1" position="float" orientation="portrait"><label>Figure 1.</label><caption><p> <bold> A–G</bold> <italic><tp:taxon-name>Hydrodroma meridionalis</tp:taxon-name></italic> sp.n. (<bold>A–B, D, G</bold> = male holotype, <bold>C, E, F</bold> = female paratype) <bold>A</bold> = coxal and genital field <bold>B–C</bold> = genital field <bold>D</bold> = chelicera <bold>E</bold> = palp, lateral view <bold>F</bold> = palp, medial view <bold>G</bold> = ejaculatory complex. Scale Bars = 100 μm.</p></caption><graphic xmlns:xlink="http://www.w3.org/1999/xlink" xlink:href="ZooKeys-143-013-g001.jpg" position="float" orientation="portrait" xlink:type="simple"/></fig><fig id="F2" position="float" orientation="portrait"><label>FIgure 2.</label><caption><p> <bold>A</bold> <italic><tp:taxon-name>Hydrodroma torrenticola</tp:taxon-name></italic> (Walter, 1908), male (Croatia, Ombla spring): palp, medial view <bold>B</bold> <italic><tp:taxon-name>Hydrodroma meridionalis</tp:taxon-name></italic> sp. n., male holotype: palp, medial view. Scale bar = 100 μm.</p></caption><graphic xmlns:xlink="http://www.w3.org/1999/xlink" xlink:href="ZooKeys-143-013-g002.jpg" position="float" orientation="portrait" xlink:type="simple"/></fig><fig id="F3" position="float" orientation="portrait"><label>Figure 3.</label><caption><p> <bold>A</bold> <italic><tp:taxon-name>Hydrodroma meridionalis</tp:taxon-name></italic> sp. n., male paratype: genital field <bold>B</bold> <italic><tp:taxon-name>Hydrodroma torrenticola</tp:taxon-name></italic> (Walter, 1908), male (Serbia, Kozjak Mt., stream): genital field. Scale bar = 100 μm.</p></caption><graphic xmlns:xlink="http://www.w3.org/1999/xlink" xlink:href="ZooKeys-143-013-g003.jpg" position="float" orientation="portrait" xlink:type="simple"/></fig><table-wrap id="T1" position="float" orientation="portrait"><label>Table 1.</label><caption><p> Morphometric data for the genital plate, palp and leg segments (2–6) for <italic><tp:taxon-name>Hydrodroma meridionalis</tp:taxon-name></italic> sp. n. Numbers (n) and length in µm (L) are given. </p></caption><table><tbody><tr><th rowspan="1" colspan="1"/><th rowspan="1" colspan="2">MALE</th><th rowspan="1" colspan="1">FEMALE</th></tr><tr><th rowspan="1" colspan="1"/><th rowspan="1" colspan="1">holotype</th><th rowspan="1" colspan="1">paratype (n =5, in parentheses <italic>x¯</italic>)</th><th rowspan="1" colspan="1">paratype (n =3)</th></tr><tr><td rowspan="1" colspan="1">genital acetabula, n</td><td rowspan="1" colspan="1">47–46</td><td rowspan="1" colspan="1">42–51 (49)</td><td rowspan="1" colspan="1">37–52 (45)</td></tr><tr><td rowspan="1" colspan="1">genital setae, n</td><td rowspan="1" colspan="1">32–46</td><td rowspan="1" colspan="1">35–43 (38)</td><td rowspan="1" colspan="1">27–33 (31)</td></tr><tr><td rowspan="1" colspan="1">genital plate, L</td><td rowspan="1" colspan="1">191–195</td><td rowspan="1" colspan="1">184–200 (192)</td><td rowspan="1" colspan="1">175–195 (185 )</td></tr><tr><td rowspan="1" colspan="1">dL P-1</td><td rowspan="1" colspan="1">39</td><td rowspan="1" colspan="1">43–47 (45)</td><td rowspan="1" colspan="1">46–63 (53)</td></tr><tr><td rowspan="1" colspan="1">dL P-2</td><td rowspan="1" colspan="1">65</td><td rowspan="1" colspan="1">63–65 (65)</td><td rowspan="1" colspan="1">64–70 (66 )</td></tr><tr><td rowspan="1" colspan="1">dL P-3</td><td rowspan="1" colspan="1">44</td><td rowspan="1" colspan="1">35–48(42)</td><td rowspan="1" colspan="1">43–52 (48)</td></tr><tr><td rowspan="1" colspan="1">dL P-4</td><td rowspan="1" colspan="1">158</td><td rowspan="1" colspan="1">163–168 (165)</td><td rowspan="1" colspan="1">168–182 (176)</td></tr><tr><td rowspan="1" colspan="1">dL P-5</td><td rowspan="1" colspan="1">67</td><td rowspan="1" colspan="1">62–67 (66)</td><td rowspan="1" colspan="1">69–72 (70)</td></tr><tr><td rowspan="1" colspan="1">Palp, total L</td><td rowspan="1" colspan="1">373</td><td rowspan="1" colspan="1">376–390 (383)</td><td rowspan="1" colspan="1">390–428 (413)</td></tr><tr><td rowspan="1" colspan="1">H P-4</td><td rowspan="1" colspan="1">32</td><td rowspan="1" colspan="1">32–34 (33)</td><td rowspan="1" colspan="1">35–39 (36)</td></tr><tr><td rowspan="1" colspan="1">L/H P-4 ratio</td><td rowspan="1" colspan="1">4.9</td><td rowspan="1" colspan="1">4.8–5.1 (5.0)</td><td rowspan="1" colspan="1">4.6–5.2 (4.9)</td></tr><tr><td rowspan="1" colspan="1">dL I-Leg-2</td><td rowspan="1" colspan="1">68</td><td rowspan="1" colspan="1">72–75 (74)</td><td rowspan="1" colspan="1">73–86 (80)</td></tr><tr><td rowspan="1" colspan="1">dL I-Leg-3</td><td rowspan="1" colspan="1">94</td><td rowspan="1" colspan="1">97–100 (99)</td><td rowspan="1" colspan="1">95–109 (103)</td></tr><tr><td rowspan="1" colspan="1">dL I-Leg-4</td><td rowspan="1" colspan="1">141</td><td rowspan="1" colspan="1">143–147 (145)</td><td rowspan="1" colspan="1">144–172 (157)</td></tr><tr><td rowspan="1" colspan="1">dL I-Leg-5</td><td rowspan="1" colspan="1">184</td><td rowspan="1" colspan="1">184–194 (189)</td><td rowspan="1" colspan="1">194–222 (207)</td></tr><tr><td rowspan="1" colspan="1">dL I-Leg-6</td><td rowspan="1" colspan="1">172</td><td rowspan="1" colspan="1">166–184 (179)</td><td rowspan="1" colspan="1">178–194 (189)</td></tr><tr><td rowspan="1" colspan="1">dL II-Leg-2</td><td rowspan="1" colspan="1">88</td><td rowspan="1" colspan="1">91–97 (93)</td><td rowspan="1" colspan="1">97–103 (100)</td></tr><tr><td rowspan="1" colspan="1">dL II-Leg-3</td><td rowspan="1" colspan="1">116</td><td rowspan="1" colspan="1">116–122 (118)</td><td rowspan="1" colspan="1">119–137 (128)</td></tr><tr><td rowspan="1" colspan="1">dL II-Leg-4</td><td rowspan="1" colspan="1">191</td><td rowspan="1" colspan="1">197–203 (201)</td><td rowspan="1" colspan="1">203–234 (220)</td></tr><tr><td rowspan="1" colspan="1">dL II-Leg-5</td><td rowspan="1" colspan="1">234</td><td rowspan="1" colspan="1">238–250 (245)</td><td rowspan="1" colspan="1">244–281 (261)</td></tr><tr><td rowspan="1" colspan="1">dL II-Leg-6</td><td rowspan="1" colspan="1">203</td><td rowspan="1" colspan="1">200–220 (214)</td><td rowspan="1" colspan="1">191–226 (214)</td></tr><tr><td rowspan="1" colspan="1">dL III-Leg-2</td><td rowspan="1" colspan="1">91</td><td rowspan="1" colspan="1">94–103 (98)</td><td rowspan="1" colspan="1">100–116 (109)</td></tr><tr><td rowspan="1" colspan="1">dL III-Leg-3</td><td rowspan="1" colspan="1">109</td><td rowspan="1" colspan="1">111–119 (116)</td><td rowspan="1" colspan="1">115–131 (125)</td></tr><tr><td rowspan="1" colspan="1">dL III-Leg-4</td><td rowspan="1" colspan="1">176</td><td rowspan="1" colspan="1">185–191 (189)</td><td rowspan="1" colspan="1">192–222 (208)</td></tr><tr><td rowspan="1" colspan="1">dL III-Leg-5</td><td rowspan="1" colspan="1">219</td><td rowspan="1" colspan="1">222–234 (229)</td><td rowspan="1" colspan="1">234–267 (249)</td></tr><tr><td rowspan="1" colspan="1">dL III-Leg-6</td><td rowspan="1" colspan="1">198</td><td rowspan="1" colspan="1">191–217 (208)</td><td rowspan="1" colspan="1">210–229 (220)</td></tr><tr><td rowspan="1" colspan="1">dL IV-Leg-2</td><td rowspan="1" colspan="1">122</td><td rowspan="1" colspan="1">128–141 (132)</td><td rowspan="1" colspan="1">134–159 (146)</td></tr><tr><td rowspan="1" colspan="1">dL IV-Leg-3</td><td rowspan="1" colspan="1">159</td><td rowspan="1" colspan="1">159–178 (169)</td><td rowspan="1" colspan="1">175–200 (187)</td></tr><tr><td rowspan="1" colspan="1">dL IV-Leg-4</td><td rowspan="1" colspan="1">244</td><td rowspan="1" colspan="1">244–259 (252)</td><td rowspan="1" colspan="1">259–294 (276)</td></tr><tr><td rowspan="1" colspan="1">dL IV-Leg-5</td><td rowspan="1" colspan="1">261</td><td rowspan="1" colspan="1">259–281 (272)</td><td rowspan="1" colspan="1">281–322 (299)</td></tr><tr><td rowspan="1" colspan="1">dL IV-Leg-6</td><td rowspan="1" colspan="1">239</td><td rowspan="1" colspan="1">231–252 (245)</td><td rowspan="1" colspan="1">255–275 (266)</td></tr></tbody></table></table-wrap><table-wrap id="T2" position="float" orientation="portrait"><caption><p>Table 2. Number of swimming setae of <italic><tp:taxon-name>Hydrodroma meridionalis</tp:taxon-name></italic> sp. n., from Lawn Hill Creek (type series). </p></caption><table><tbody><tr><td rowspan="1" colspan="1"/><td rowspan="1" colspan="2"><italic><tp:taxon-name>Hydrodroma meridionalis</tp:taxon-name></italic> sp. n.</td></tr><tr><td rowspan="1" colspan="1"/><td rowspan="1" colspan="1">male holotype (paratype, n =7)</td><td rowspan="1" colspan="1">female (n = 5)</td></tr><tr><td rowspan="1" colspan="1">II-Leg-5p</td><td rowspan="1" colspan="1">1 (1)</td><td rowspan="1" colspan="1">1</td></tr><tr><td rowspan="1" colspan="1">III-Leg-4p</td><td rowspan="1" colspan="1">8 (8–9)</td><td rowspan="1" colspan="1">7–9</td></tr><tr><td rowspan="1" colspan="1">III-Leg-5p</td><td rowspan="1" colspan="1">6 (5–7)</td><td rowspan="1" colspan="1">5–7</td></tr><tr><td rowspan="1" colspan="1">IV-Leg-4a</td><td rowspan="1" colspan="1">8–9 (8–10)</td><td rowspan="1" colspan="1">9–10</td></tr><tr><td rowspan="1" colspan="1">IV-Leg-4p</td><td rowspan="1" colspan="1">8–9 (8–9 )</td><td rowspan="1" colspan="1">8–10</td></tr><tr><td rowspan="1" colspan="1">IV-Leg-5a</td><td rowspan="1" colspan="1">2–3 (2–3)</td><td rowspan="1" colspan="1">1–3</td></tr><tr><td rowspan="1" colspan="1">IV-Leg-5p</td><td rowspan="1" colspan="1">4–5 (4–6)</td><td rowspan="1" colspan="1">3–6</td></tr></tbody></table></table-wrap><table-wrap id="T3" position="float" orientation="portrait"><label>Table 3.</label><caption><p>Number of swimming setae of <italic><tp:taxon-name>Hydrodroma meridionalis</tp:taxon-name></italic> sp. n. (Victoria: Stony Creek 1♀, Rockpool Buandik Falls 2♀, Jump Creek 1♂; Queensland: Gregory River 2♂, 2♀, Fletcher Creek 3♀, Cattle Creek 1♀, Waterview Creek 1♂, Davies Creek 1♂, 1♀, Alligator Creek 1♀, Broken River 2♀; New South Wales: Kangaroo Valley 1♂, 1♀, Bugong Creek 2♂, 1♀, Towamba River 1♀, Wog Wog River 1♂; Western Australia: Plunge pool, The Grotto, S of Wyndham, 1♂, Pool Lennard River 2♀,1♂, S of Kununnura 2♀, pool W of Tunnel Creek 2♂,1♀, unnamed creek at crossing with Windjana Gorge road 1♀; Northern Territory: Douglas River 1♂, 1♀, Chinaman Creek 2♂, 3♀). </p></caption><table><tbody><tr><th rowspan="1" colspan="1"/><th rowspan="1" colspan="2">Victoria</th><th rowspan="1" colspan="2">Queensland</th><th rowspan="1" colspan="2">New Southern Wales</th><th rowspan="1" colspan="2">Western Australia</th><th rowspan="1" colspan="2">Northern Territory</th></tr><tr><th rowspan="1" colspan="1"/><th rowspan="1" colspan="1">male (n =1)</th><th rowspan="1" colspan="1">female (n =3)</th><th rowspan="1" colspan="1">male (n =4)</th><th rowspan="1" colspan="1">female (n =10)</th><th rowspan="1" colspan="1">male (n =4)</th><th rowspan="1" colspan="1">female (n =3)</th><th rowspan="1" colspan="1">male (n =4)</th><th rowspan="1" colspan="1">female (n =7)</th><th rowspan="1" colspan="1">male (n = 3) </th><th rowspan="1" colspan="1">female (n = 4)</th></tr><tr><td rowspan="1" colspan="1">II-Leg-5p</td><td rowspan="1" colspan="1">1</td><td rowspan="1" colspan="1">1</td><td rowspan="1" colspan="1">1</td><td rowspan="1" colspan="1">1</td><td rowspan="1" colspan="1">1</td><td rowspan="1" colspan="1">1</td><td rowspan="1" colspan="1">1</td><td rowspan="1" colspan="1">1</td><td rowspan="1" colspan="1">1</td><td rowspan="1" colspan="1">1</td></tr><tr><td rowspan="1" colspan="1">III-Leg-4p</td><td rowspan="1" colspan="1">8</td><td rowspan="1" colspan="1">9–12</td><td rowspan="1" colspan="1">8–9</td><td rowspan="1" colspan="1">8–9</td><td rowspan="1" colspan="1">8–12</td><td rowspan="1" colspan="1">10–12</td><td rowspan="1" colspan="1">7–11</td><td rowspan="1" colspan="1">6–9</td><td rowspan="1" colspan="1">8–9</td><td rowspan="1" colspan="1">7–12</td></tr><tr><td rowspan="1" colspan="1">III-Leg-5p</td><td rowspan="1" colspan="1">6</td><td rowspan="1" colspan="1">6–9</td><td rowspan="1" colspan="1">6–5</td><td rowspan="1" colspan="1">4–6</td><td rowspan="1" colspan="1">7–10</td><td rowspan="1" colspan="1">8–11</td><td rowspan="1" colspan="1">3–6</td><td rowspan="1" colspan="1">3–7</td><td rowspan="1" colspan="1">5–6</td><td rowspan="1" colspan="1">5–8</td></tr><tr><td rowspan="1" colspan="1">IV-Leg-4a</td><td rowspan="1" colspan="1">8</td><td rowspan="1" colspan="1">8–12</td><td rowspan="1" colspan="1">7–10</td><td rowspan="1" colspan="1">6–11</td><td rowspan="1" colspan="1">7–10</td><td rowspan="1" colspan="1">9–11</td><td rowspan="1" colspan="1">7–9</td><td rowspan="1" colspan="1">6–9</td><td rowspan="1" colspan="1">7–8</td><td rowspan="1" colspan="1">7–9</td></tr><tr><td rowspan="1" colspan="1">IV-Leg-4p</td><td rowspan="1" colspan="1">8</td><td rowspan="1" colspan="1">9–11</td><td rowspan="1" colspan="1">6–9</td><td rowspan="1" colspan="1">7–11</td><td rowspan="1" colspan="1">7–11</td><td rowspan="1" colspan="1">10–12</td><td rowspan="1" colspan="1">7–10</td><td rowspan="1" colspan="1">7–10</td><td rowspan="1" colspan="1">7–9</td><td rowspan="1" colspan="1">7–10</td></tr><tr><td rowspan="1" colspan="1">IV-Leg-5a</td><td rowspan="1" colspan="1">2</td><td rowspan="1" colspan="1">3–4</td><td rowspan="1" colspan="1">2–3</td><td rowspan="1" colspan="1">1–3</td><td rowspan="1" colspan="1">2–3</td><td rowspan="1" colspan="1">3–4</td><td rowspan="1" colspan="1">0–2</td><td rowspan="1" colspan="1">1–2</td><td rowspan="1" colspan="1">2–3</td><td rowspan="1" colspan="1">0–2</td></tr><tr><td rowspan="1" colspan="1">IV-Leg-5p</td><td rowspan="1" colspan="1">5–6</td><td rowspan="1" colspan="1">7–8</td><td rowspan="1" colspan="1">3–5</td><td rowspan="1" colspan="1">3–5</td><td rowspan="1" colspan="1">4–8</td><td rowspan="1" colspan="1">5–6</td><td rowspan="1" colspan="1">4</td><td rowspan="1" colspan="1">3–4</td><td rowspan="1" colspan="1">4–5</td><td rowspan="1" colspan="1">2–6</td></tr></tbody></table></table-wrap></tp:treatment-sec><tp:treatment-sec sec-type="Remarks"><title>Remarks.</title><p><italic><tp:taxon-name>Hydrodroma meridionalis</tp:taxon-name></italic> sp. n. is most similar to the European <italic><tp:taxon-name>Hydrodroma torrenticola</tp:taxon-name></italic> (Walter, 1908), in the presence of one swimming seta on II-Leg-5, IV-Leg-5 anteriorly with 2–5 swimming setae and the presence of relatively large-sized leg claws.</p><p><italic><tp:taxon-name>Hydrodroma torrenticola</tp:taxon-name></italic> (in parentheses data combined from <xref ref-type="bibr" rid="B9">Wiles 1986</xref>, <xref ref-type="bibr" rid="B3">Di Sabatino et al. 2010</xref> and our material from Croatia and Serbia) differs from <italic><tp:taxon-name>Hydrodroma meridionalis</tp:taxon-name></italic> sp. n., in larger dimensions of the genital plates in the both sexes (L 225–275 µm), a more slender genital plate in the male (compare <xref ref-type="fig" rid="F3">Figs 3A with 3B</xref>), a longer ejaculatory complex (L &gt; 200 µm), stouter palp segments, especially P-4 (compare <xref ref-type="fig" rid="F2">Figs 2A with Fig. 2B</xref>) and generally a lower number of swimming setae on III-Leg-4 (5–8 swimming setae).</p></tp:treatment-sec><tp:treatment-sec sec-type="Variability"><title>Variability.</title><p> We found variability in the number of swimming setae (<xref ref-type="table" rid="T3">Table 3</xref>). The populations from Western Australia are characterized by generally lower number of swimming setae on anterior IV-Leg-5 (1–2 swimming setae, occasionally setae reduced on one side).</p></tp:treatment-sec><tp:treatment-sec sec-type="Etymology"><title>Etymology.</title><p> Named for its southern occurrence.</p></tp:treatment-sec><tp:treatment-sec sec-type="Habitat"><title>Habitat.</title><p> Most specimens were taken from pools of low order streams or from lotic areas of slow flowing streams. Like <italic><tp:taxon-name>Hydrodroma torrenticola</tp:taxon-name></italic>, the new species is obviously rheophilous.</p></tp:treatment-sec><tp:treatment-sec sec-type="Distribution"><title>Distribution.</title><p> Widespread in Australia (Queensland, Victoria, New Southern Wales, Western Australia, Northern Territory, South Australia).</p></tp:treatment-sec><ref-list><ref id="B9"><mixed-citation xmlns:xlink="http://www.w3.org/1999/xlink" xlink:type="simple"><person-group><name name-style="western"><surname>Wiles</surname><given-names>PR</given-names></name></person-group> (<year>1985</year>)<article-title> The systematics of the British Hydrodromidae Viets, 1936.</article-title><source>Archiv für Hydrobiologie, Supplement </source><volume>70</volume> (<issue>2</issue>): <fpage>365</fpage>-<lpage>403</lpage>.</mixed-citation></ref><ref id="B3"><mixed-citation xmlns:xlink="http://www.w3.org/1999/xlink" xlink:type="simple"><person-group><name name-style="western"><surname>Di Sabatino</surname><given-names>A</given-names></name><name name-style="western"><surname>Gerecke</surname><given-names>R</given-names></name><name name-style="western"><surname>Gledhill</surname><given-names>T</given-names></name><name name-style="western"><surname>Smit</surname><given-names>H</given-names></name></person-group> (<year>2010</year>)<source><italic>Chelicerata: Acari II</italic>. pp. 1−236. In: Gerecke R (Ed) Süßwasserfauna von Mitteleuropa7: 2–2, Elsevier GmbH, Spektrum Akademischer Verlag, München.</source><!--PageBreak--></mixed-citation></ref></ref-list></tp:taxon-treatment>
